# Supplementary material for: Visible-Light-Driven Co3O4/Nb2O5 Heterojunction Nanocomposites for Efficient Photocatalytic and Antimicrobial Performance in Wastewater Treatment
Source: Molecules. 2025 Jun 12;30(12):2561. doi: 10.3390/molecules30122561 (PMC12196055; doi:10.3390/molecules30122561)
Supplement: Supplementary file 1 [file molecules-30-02561-s001.zip]

Archive with 1 entries (1 files):
- molecules-3646126-supplementary.pdf
